# Supplementary material for: Upregulation of large myelin protein zero leads to Charcot–Marie–Tooth disease-like neuropathy in mice
Source: Commun Biol. 2020 Mar 13;3:121. doi: 10.1038/s42003-020-0854-z (PMC7070019; doi:10.1038/s42003-020-0854-z)
Supplement: Supplementary file 3 — Supplementary Data 1 [file 42003_2020_854_MOESM3_ESM.xlsx]

## Sheet: Fig. 1b
	tail suspention 1-2 minb (degree)				tail suspention 5-6 min (degree)
	WT	Het	Hom		WT	Het	Hom
	50.8979	13.9004	12.1986		44.0517	13.3673	15.104
	12.0136	22.9232	10.6262		19.3676	6.53038	12.3347
	68.2262	15.8703	11.6684		53.5343	12.7239	16.1789
	34.243	20.2386	44.0654		41.4622	7.43643	10.2434
	45.7333	39.1154	24.7132		41.0725	37.7223	5.64261
	56.1484	37.9331	22.1605		46.718	37.2376	4.51525
	38.7143	18.0332	52.2757		67.0911	25.3465	11.4472
	62.749	44.6454	25.0305		32.1191	31.9802	0
	43.516	86.2354	0		38.9342	50.0407	0
	65.5105	39.0412	8.09998		13.4003	36.7998	3.62254
	76.0062	64.159	14.0121		42.6363	31.8569	20.3509
	56.145	50.0231	10.1963		47.6912	46.3086	13.5164
	50.5635	73.221	45.6352		46.6736	42.8074	0
	58.4724	36.3017	0		37.0371	30.5962	20.327
	46.8291	46.2944	13.4422		22.4029	34.7427	0
	24.1062	32.0278	0		27.1493	32.9795	0
	65.2534	55.0668	0		63.5934	15.2105	0
	45.114	31.0454			26.458	17.5188
		39.2955				26.2578
		43.5951				37.0711
		46.5125				38.1121
		37.4109				28.7722
		30.8914				13.5027
		68.0599				48.3952
		51.5632				37.3809
		49.2039				33.0014
		52.3742				9.47388
		36.552				36.4808
		45.9362				40.8548
		39.362				35.7818
		43.4514				41.0489
		43.9159				10.4166

## Sheet: Fig. 1c, e, f
	Rotarod (sec)				NCV (m s-1)				CMAP (mV)
	WT	Het	Hom		WT	Het	Hom		WT	Het	Hom
	210	300	8		31.0089	18.8416	13.6047		0.4054	0.242683	0.152983
	194	12	54		25.0579	24.1817	12.5753		0.442183	0.26145	0.1859
	256	132	14		26.1563	23.9734	11.6547		0.43615	0.328567	0.182683
	103	54	9		28.4449	21.2639	14.1815		0.418933	0.241433	0.169117
	300	49	7		53.5692	30.9728	14.4231		0.407333	0.293067	0.133633
	240	19	39		37.5671	18.7143	11.6212		0.548067	0.25885	0.111683
	300	149	18		30.375	17.5551	10.2886		0.392483	0.328583	0.12975
	176	26	18		28.9456	16.5817	8.7204		0.541617	0.285333	0.11425
		19	28		45.7855	17.1658	8.969		0.426683	0.259517	0.156867
					35.8172	14.0744			0.485467	0.344733
					40.7998	12.8568			0.7967	0.283383
						26.8783				0.366667
						18.6893				0.279533
						19.9558				0.291767
						27.495				0.432908
						23.7945				0.400893

## Sheet: Fig. 2f
		ƒ-ratio
		WT	Het	Hom
		1.129	1.506	2.213
		0.8689	1.297	2.771
		0.9269	1.339	2.526
		1.066	1.448	2.393

## Sheet: Fig. 3e-h & Fig. 4f
Fig. 3e	Axon without compact myelin (%)				Fig. 3g, h	WT-G-ratio	WT-Axon Diameter	Hom-G-ratio	Hom-Axon Diameter (µm)			Fig. 4f	periodicity (nm)
	WT	Hom				0.631247	1.72078	0.514428	0.953338				WT	Hom
	0	0				0.666905	1.78253	0.455242	0.964797				14.3817	14.1783
	0	20				0.743361	2.01363	0.461898	1.06889				13.436	15.4313
	0	8.33333				0.702433	2.10466	0.777706	1.14814				13.5387	14.3353
	0	20				0.639665	2.1365	0.619658	1.24618				14.1837	15.749
	0	12.5				0.56949	2.28387	0.500054	1.47537				13.836	16.2787
	0	10.5263				0.59288	2.359	0.736842	1.49733				12.8437	13.686
	0	7.69231				0.765264	2.46563	0.583825	1.54412				13.0883	14.084
	0	4.54545				0.729464	2.5242	0.582449	1.66062				14.2333	13.4247
	0	4.54545				0.552309	2.66521	0.600251	1.6724				14.1533	15.655
	0	13.3333				0.71171	2.81481	0.45622	1.73479				13.4437	15.0443
	0	15.3846				0.581379	2.81641	0.70032	1.73988				12.8513	14.4347
						0.691096	2.8215	0.611147	1.78699				13.3583	15.865
						0.631043	2.93768	0.596443	1.84652				14.4257	13.9833
						0.723885	3.07933	0.608555	1.8567				13.6557	15.2827
						0.7286	3.0806	0.514311	1.88185				14.5217	13.8157
						0.656709	3.11403	0.627154	1.9923
						0.743069	3.1309	0.529558	2.03304
						0.690773	3.14076	0.728368	2.03909
						0.647381	3.15923	0.605773	2.05087
						0.685838	3.16941	0.617049	2.07824
						0.715836	3.19137	0.583795	2.14445
						0.63107	3.30501	0.649254	2.17597
						0.656649	3.31042	0.822613	2.23485
						0.70998	3.32889	0.66381	2.24377
						0.668616	3.34735	0.556758	2.26064
						0.607613	3.39414	0.690405	2.26509
						0.784262	3.41356	0.678019	2.27496
						0.720105	3.41578	0.603454	2.2912
						0.641188	3.42311	0.684458	2.36345
						0.575889	3.42883	0.686456	2.38128
						0.673198	3.43393	0.65301	2.40992
						0.607428	3.44125	0.677184	2.57545
						0.578793	3.45939	0.657168	2.66457
						0.620988	3.52242	0.760678	2.7155
						0.675452	3.56475	0.780916	2.74574
						0.592865	3.59181	0.650362	2.83137
						0.665724	3.59563	0.680416	2.8355
						0.705337	3.65579	0.768811	2.87179
						0.582521	3.70863	0.598337	2.97779
						0.535722	3.71627	0.832089	3.01599
						0.531839	3.71659	0.732312	3.04432
						0.654284	3.77293	0.725058	3.06055
						0.680649	3.81685	0.667219	3.07869
						0.703649	3.81749	0.675924	3.11434
						0.679707	3.84359	0.643077	3.12676
						0.710833	3.90375	0.730061	3.14395
						0.677858	3.90757	0.69938	3.16209
						0.648998	3.93622	0.650036	3.19742
						0.737435	3.95595	0.786107	3.22766
						0.709936	4.05972	0.707809	3.31488
						0.676987	4.1202	0.742847	3.37186
						0.664635	4.13134	0.844946	3.37377
						0.655944	4.16063	0.830267	3.37568
						0.649059	4.27108	0.705635	3.41992
						0.678698	4.27363	0.74374	3.43202
						0.658123	4.33156	0.773038	3.45525
						0.594536	4.34302	0.678445	3.47754
						0.66142	4.36085	0.833524	3.48231
						0.651299	4.38886	0.737667	3.55075
						0.651337	4.39554	0.651666	3.57239
						0.803355	4.43565	0.717446	3.60231
						0.708445	4.4783	0.760925	3.62491
						0.659888	4.48244	0.834402	3.81081
						0.704907	4.49454	0.803575	3.92094
						0.625409	4.49867	0.777054	3.94959
						0.656081	4.6295	0.75274	4.11065
						0.713578	4.63045	0.757813	4.24498
						0.649382	4.63618	0.769607	4.30419
						0.66509	4.69857	0.790539	4.34047
						0.651528	4.73072	0.801595	4.35066
						0.696906	4.74632	0.793275	4.51332
						0.637681	4.79216	0.808258	4.54865
						0.662985	4.79534	0.85939	4.66133
						0.652752	4.81316	0.77253	4.70685
						0.703112	4.84722	0.881993	4.90802
						0.716386	4.85391	0.79145	5.03248
						0.688028	4.87683	0.902801	5.03789
						0.707891	5.00861	0.82519	5.1719
						0.712536	5.05508	0.824692	5.205
						0.708634	5.12574	0.752085	5.31005
						0.665073	5.13752	0.724811	5.4361
						0.61559	5.14325	0.825719	5.46538
						0.685473	5.14739	0.805636	5.47811
						0.546529	5.15407	0.861841	5.48034
						0.646012	5.17699	0.773431	5.53732
						0.659348	5.3336	0.865784	5.70411
						0.729237	5.33838	0.893945	5.87855
						0.718509	5.34538	0.838816	6.16057
						0.715989	5.35238	0.809782	6.37161
						0.674582	5.40745	0.875624	7.53853
						0.575594	5.44119
						0.670148	5.47366
						0.67401	5.48289
						0.664653	5.49944
						0.612126	5.60766
						0.745963	5.63154
						0.680077	5.88141
						0.674845	5.88364
						0.626783	6.01447
						0.69852	6.33819
						0.674578	6.36015
						0.699522	6.42254
						0.72725	6.44864
						0.719351	6.65109
						0.717087	6.69406
						0.708542	6.77013
						0.699622	6.77554
						0.737053	7.33418
						0.747337	7.37015
						0.738019	7.38702
						0.723363	7.73652
						0.742476	7.75849
						0.755089	8.36041
						0.780181	8.37028

## Sheet: Fig. 5c, d, e
	nodal length (µm)					paranodal length (µm)					jaxtaparanodal length (µm)
	WT	Het	Hom			WT	Het	Hom			WT	Het	Hom
	1.2962	1.75075	1.831			4.03978	1.91676	1.38708			9.75065	28.2016	23.3308
	1.3629	1.98605	2.077			4.1056	1.84398	1.93014			9.48992	24.9678	21.9634
	1.51805	1.7975	1.80485			3.99463	1.73659	1.91894			7.79532	24.1641	23.0043
	1.37285	1.6929	1.8326			4.27217	1.38122	1.80493			9.16162	25.435	18.9363
		1.68755					2.21204					24.1486
		1.67065					1.94728					21.94

## Sheet: Fig. 6b–f
Westren data (Fig. 6a–c)													qPCR (Fig. 6e, f)
	GRP78				GFAP				MBP					P0				MBP
	WT	Het	Hom		WT	Het	Hom		WT	Het	Hom			WT	Het	Hom		WT	Het	Hom
	0.420202	0.989234	0.770296		0.549981	0.727292	1.50819		13.7624	11.9362	4.12916			2.4592	10.9489	9.04032		13.4279	12.4241	12.4152
	0.267817	0.418546	1.21769		0.619743	1.31021	2.65417		14.8375	11.529	5.82592			9.12821	13.0044	6.36791		15.5926	12.7989	15.0001
	0.062822	0.519275	0.862109		0.107296	1.87562	2.74667		8.26358	3.41906	5.80986			12.3711	10.3657	2.8485		17.8516	25.4394	7.42291
	0.172527	0.480376	0.878609		0.791966	1.48212	2.87201		9.74209	3.35776	2.75731			14.5912	17.4099	6.47245		23.6578	37.5401	5.27069
		0.459873				1.3278				5.6947
		0.280551				1.0332				5.78555

## Sheet: Fig. 7b, g
		Macrophage density (2D)				macrophage density (3D) using EM
		WT	Het	Hom		WT	Hom
		7.26392	104.116	263.923		18.1943	50.648
		4.84262	72.6392	246.973		18.2505	63.4459
		9.68523	113.801	290.557		0	57.2434
		7.26392	94.431	268.765		0	57.2434
						0	57.2434
						66.1355	57.9741
						0	48.3118
						10.1823	55.6533
						0	77.9146
						15.4817	125.759
						18.3859	62.8796
							68.8077
							83.4117

## Sheet: Fig. 8b, c
Fig. 8b	(i) per non-phosphorylated band				(ii) per non-phosphorylated band
	WT	Het	Hom		WT	Het	Hom
	0.132787	0.399149	0.490871		0.0148814	0.0711178	0.169364
	0.151751	0.393067	0.585165		0.0167172	0.0839037	0.259078
	0.156887	0.395153	0.651273		0.0148033	0.0983577	0.269066
Fig. 8c	(i) per total protein				(ii) per total protein
	WT	Het	Hom		WT	Het	Hom
	0.0961296	2.26539	1.94488		0.0107733	0.403632	0.671036
	0.129626	1.80289	2.90822		0.0142799	0.384844	1.2876
	0.136898	1.60622	3.95068		0.0129172	0.399805	1.63218

## Sheet: Supplementary Fig. 3b
		Laminin alpha 2			beta DG 43			beta DG 31
		WT	Hom		WT	Hom		WT	Hom
		13.1485	8.09242		19.1743	14.75		5.87585	1.28565
		12.4089	4.55741		20.2877	9.2682		3.6648	0.464898
		20.6664	2.63257		25.7822	5.4459		8.89003	1.86379
		19.178	2.21251		17.6457	3.75957		11.5299	1.17683

## Sheet: Supplementary Fig. 4b, c,d
	Tomacula						G-ratio									% of the number of axon
	WT	Het	Hom				WT		Het		Hom						WT			Het
	1.25	6.25	3.125				axon diameter	G Ratio	axon diameter	G Ratio	axon diameter	G Ratio					Mean	SD	N	Mean	SD	N	Mean	SD	N
	1.25	7.5	3.75				3.22806	0.68	2.2538	0.56	2.35066	0.79				0~0.5	0.147929	0.147929	4	0.0653595	0.0653595	5	0	0	4
	1.25	8.75	3.125				3.4489	0.7	2.47536	0.68	2.06295	0.77				0.5~1.0	2.66272	2.66272	4	3.02946	2.68815	5	3.00742	1.15966	4
	0.625	5.625	6.25				2.9486	0.66	2.00953	0.53	1.66216	0.72				1.0~1.5	8.02258	4.65871	4	19.7819	5.84603	5	29.8716	3.43634	4
	0.625	8.125	3.125				3.82583	0.74	1.45528	0.56	2.70682	0.71				1.5~2.0	23.4628	1.54729	4	32.1288	2.2174	5	34.4625	3.84252	4
	1.25	8.75	3.75				3.48518	0.65	2.35469	0.71	2.18333	0.67				2.0~2.5	25.4638	3.17849	4	28.1636	4.30376	5	19.1269	3.19843	4
							2.49075	0.58	2.20523	0.69	1.63634	0.62				2.5~3.0	21.6904	1.80664	4	12.5821	3.23487	5	10.2211	4.05311	4
							3.46778	0.69	1.60513	0.51	2.19907	0.77				3.0~3.5	12.2343	3.0613	4	3.99488	1.51061	5	2.49312	1.17212	4
							3.49613	0.68	2.2742	0.64	2.65766	0.77				3.5~4.0	5.32541	2.29683	4	0.187958	0.123305	5	0.817202	0.411801	4
							3.16731	0.63	2.15114	0.64	2.55175	0.74				4.0~4.5	0.742574	0.742574	4	0.0660066	0.0660066	5	0	0	4
							2.59961	0.54	1.90875	0.65	1.77317	0.72				4.5~5.0	0.247525	0.247525	4	0	0	5	0	0	4
							2.90508	0.63	2.65476	0.72	1.44686	0.73
							2.35334	0.59	2.13404	0.63	3.04736	0.71
							3.17885	0.63	2.01665	0.59	1.36014	0.66
							3.06978	0.63	3.03273	0.68	3.00783	0.85
							2.04176	0.49	2.17762	0.61	2.99227	0.78
							2.26929	0.52	2.10777	0.61	2.42708	0.74
							3.28139	0.66	2.63912	0.69	2.8888	0.77
							2.38293	0.58	1.84512	0.64	3.01052	0.74
							2.7508	0.61	2.68043	0.72	1.71028	0.67
							3.13294	0.64	1.59018	0.6	1.98885	0.75
							3.35576	0.64	2.28258	0.72	2.95132	0.86
							3.15976	0.65	1.74579	0.67	2.96709	0.81
							3.68116	0.71	1.80145	0.66	2.36956	0.86
							1.80939	0.52	2.30342	0.69	1.45385	0.68
							1.63948	0.62			1.94763	0.71
							3.137	0.64	2.7088	0.73	2.51733	0.84
							2.3856	0.63	1.95816	0.59	2.52377	0.72
							3.00477	0.61	2.1002	0.66	1.34815	0.71
							1.95816	0.67	1.74761	0.66	2.95819	0.78
							3.23545	0.71	1.98962	0.66	1.88518	0.75
							2.44102	0.59	2.29649	0.65	2.47344	0.83
							2.54138	0.64	1.74487	0.58	1.89055	0.71
							3.27556	0.67	1.97113	0.67	2.25193	0.73
							2.16295	0.68	2.1504	0.6	2.43209	0.72
							1.84425	0.62	1.86742	0.67	2.8249	0.72
							2.45987	0.67	1.80675	0.64	1.8559	0.75
							2.54326	0.67	2.35942	0.64	1.15355	0.56
							1.85716	0.67	2.21028	0.58	1.59363	0.64
							2.10095	0.49	2.12956	0.6	1.32539	0.55
							3.08117	0.65	1.65206	0.52	1.74085	0.7
							2.90124	0.67	1.25048	0.55	2.11442	0.78
							2.19365	0.62	1.20904	0.5	1.09584	0.69
							3.53643	0.71	1.64239	0.59	1.0071	0.57
							2.44494	0.79	1.45747	0.58	1.25786	0.72
							1.98321	0.57	2.03786	0.59	1.476	0.64
							3.20926	0.68	1.48023	0.55	3.66837	0.83
							2.11455	0.69	1.17294	0.54	2.76979	0.84
							2.66733	0.69	1.58416	0.53	1.93194	0.77
							2.37892	0.66	2.1681	0.62	1.89055	0.68
							2.47278	0.65	2.40024	0.67	2.01217	0.77
							2.77902	0.64	1.32588	0.62	2.06688	0.73
							2.11229	0.67			2.43209	0.71
							1.79968	0.7	2.32406	0.68	2.3764	0.78
							1.57104	0.67	1.93114	0.7	1.18135	0.66
							1.89451	0.64	2.47857	0.65	1.99496	0.78
							2.91875	0.64	2.03473	0.65	2.02223	0.67
							2.31514	0.61	1.61502	0.64	1.062	0.73
							1.89283	0.7	2.70821	0.67	1.85152	0.79
							1.63462	0.57	1.32107	0.64	2.66681	0.7
							2.06348	0.69	1.9237	0.62	1.4356	0.61
							2.14075	0.57	1.65975	0.64	2.11442	0.67
							1.37887	0.52	2.23393	0.72	1.48559	0.66
							2.35267	0.57	1.93361	0.69	1.38672	0.54
							1.53619	0.59	1.66071	0.69	1.9817	0.7
							2.56632	0.58	1.70144	0.71	1.40849	0.65
							1.75579	0.59	1.693	0.68	2.65078	0.75
							3.08582	0.63	1.91208	0.67	1.05817	0.55
							2.35334	0.66	1.95165	0.61	1.22187	0.61
							1.96547	0.62	1.69017	0.71	1.73852	0.71
							2.3486	0.71	1.90541	0.68	2.04914	0.66
							3.39961	0.69	1.74579	0.53	2.51733	0.79
							1.72283	0.65	1.51741	0.68	1.95698	0.75
							3.16177	0.68	1.48345	0.44	3.28936	0.75
							2.14966	0.54	1.62876	0.52	1.34514	0.59
							3.42713	0.67	2.11606	0.55	2.06295	0.72
							2.92148	0.62	2.11681	0.6	1.21187	0.53
							2.91766	0.62	2.07503	0.61	1.95802	0.74
							3.63546	0.66	1.84166	0.67	1.27707	0.64
							3.81666	0.71	2.00318	0.64	2.59041	0.78
							2.91657	0.66	2.44949	0.68	3.74877	0.83
							2.47471	0.59	1.89115	0.6	1.7221	0.63
							1.80498	0.59	2.35537	0.68	1.43983	0.63
							1.90373	0.64	1.9606	0.57	1.32539	0.73
							2.63792	0.63	2.31308	0.66	2.65002	0.67
							2.88307	0.63	1.36494	0.62	2.44291	0.74
							3.04321	0.68	2.13479	0.69	1.75477	0.66
							2.80752	0.63	2.18638	0.64	1.30534	0.67
							2.86979	0.63	2.35875	0.68	2.66376	0.76
							3.07962	0.63	1.95409	0.66	2.08057	0.76
							2.9367	0.69	2.49841	0.76	2.77125	0.75
							2.94698	0.64	1.73297	0.63	2.94168	0.85
							2.26578	0.64	2.61914	0.73	1.49376	0.76
							2.20523	0.67	2.21244	0.71	2.73441	0.76
							2.80298	0.7	2.20307	0.6	2.00207	0.77
							3.51294	0.68	2.00398	0.56	1.76974	0.77
							1.88102	0.66	1.93196	0.64	1.55758	0.69
							2.50731	0.66	1.87932	0.73	1.20683	0.72
							2.91056	0.66	2.12732	0.6	2.64619	0.69
							2.61974	0.7	1.60513	0.56	1.23343	0.61
							2.77271	0.63	1.74487	0.69	1.476	0.61
							2.03629	0.63	1.4509	0.58	2.02022	0.71
							3.12836	0.67	1.72745	0.63	1.74899	0.69
							2.96959	0.69	1.45856	0.61	1.55888	0.64
							2.66673	0.69	1.63559	0.66	3.3788	0.8
							3.43548	0.71	1.38002	0.6	3.03735	0.77
							2.66793	0.59	1.8269	0.7	2.40778	0.72
							2.03551	0.67	2.62339	0.76	3.19933	0.76
							2.18346	0.57	2.26015	0.78	3.58163	0.81
							2.98243	0.63	1.43434	0.61	1.92352	0.66
							2.18929	0.64	2.11982	0.73	2.6362	0.79
							1.71635	0.71	1.33187	0.6	1.34665	0.62
							1.88693	0.54	1.56087	0.59	2.88107	0.77
							1.89451	0.69	1.74487	0.67	2.05408	0.7
							1.87508	0.6	1.13148	0.64	2.59666	0.78
							1.99202	0.58	1.18106	0.62	2.07178	0.74
							1.45309	0.64	1.55166	0.59	2.3342	0.73
							2.25097	0.55	1.4509	0.62	1.8328	0.67
							2.06503	0.43	1.30042	0.51	2.40778	0.79
							2.21963	0.58	1.61304	0.59	1.65237	0.8
							2.31032	0.51	3.06823	0.72	2.26003	0.74
							1.71171	0.63	2.04721	0.63	1.45385	0.7
							1.73205	0.56	2.11003	0.66	2.5581	0.73
							2.42991	0.69	1.64723	0.56	2.72549	0.74
							2.80298	0.65	2.65476	0.62	2.94651	0.72
							2.89134	0.62	1.83993	0.63	1.73968	0.61
							2.49203	0.56	2.80695	0.75	1.88733	0.77
							2.58487	0.53	2.65716	0.77	3.16042	0.73
							1.73939	0.74	2.69229	0.68	2.32985	0.76
							3.49522	0.7	1.73021	0.73	2.83064	0.74
							1.82079	0.68	2.77213	0.69	1.47325	0.69
							2.29025	0.61	1.73205	0.7	1.56926	0.59
							3.14916	0.66	1.96547	0.72	1.7823	0.74
							2.73861	0.62	2.16515	0.67	2.22748	0.7
							1.33903	0.63	2.38025	0.72	2.58413	0.8
							3.32334	0.65	2.70232	0.68	2.52216	0.83
							2.41743	0.6	2.6917	0.73	1.84494	0.76
							2.36077	0.59	2.2721	0.72	1.69	0.67
							2.38025	0.62	3.15976	0.74	1.37939	0.71
							2.03551	0.54	1.70705	0.57	2.49711	0.68
							1.76032	0.65	1.46943	0.54	1.75824	0.66
							1.65879	0.61	1.66932	0.59	1.43418	0.59
							2.31239	0.61	2.24885	0.64	1.31772	0.72
							1.86742	0.57	2.06965	0.74	2.19722	0.67
							1.86998	0.6	1.89451	0.73	1.58341	0.84
							1.51846	0.52	1.67027	0.67	1.46635	0.78
							1.67027	0.54	1.33665	0.71	2.58021	0.59
							3.03693	0.69	1.56901	0.66	2.11346	0.68
							2.58055	0.72	2.4644	0.58	1.19671	0.5
							2.26859	0.62	2.31239	0.61	1.72328	0.58
							1.90373	0.62	1.11732	0.61	2.94375	0.78
							1.52579	0.7	2.26648	0.6	1.10322	0.56
							1.70331	0.73	2.91657	0.61	1.49783	0.58
							1.6219	0.62	1.15929	0.64	1.8559	0.58
							2.56508	0.65	2.03786	0.65	3.00513	0.85
							1.77921	0.65	1.71449	0.62	2.55493	0.75
							1.31018	0.59	0.835136	0.45	2.49954	0.72
							1.89535	0.59	1.87168	0.65	2.71505	0.82
							1.23123	0.55	1.58416	0.66	3.42886	0.72
							2.37423	0.56	1.17159	0.54	1.66826	0.7
							2.39626	0.61	3.0322	0.66	1.30379	0.65
							1.23639	0.66	2.13703	0.58	2.04914	0.7
							2.92475	0.65	1.65879	0.65	2.83493	0.77
							3.01905	0.66	2.45598	0.62	2.29918	0.72
							2.74558	0.65	2.04566	0.65	1.82393	0.67
							2.66614	0.66	2.11832	0.64	2.49548	0.76
							2.71819	0.7	1.42878	0.59	2.23657	0.69
							1.8477	0.66	1.34614	0.62	1.93089	0.66
							1.64723	0.58	1.83039	0.69	2.60913	0.83
							2.47085	0.68	1.30164	0.57	2.1173	0.66
							2.42597	0.61	2.01665	0.61	3.29676	0.79
							2.61305	0.62	1.71077	0.71	1.6912	0.75
							1.88017	0.61	1.54239	0.65	1.92352	0.77
							3.69929	0.69	1.73572	0.67	1.79817	0.7
							2.12657	0.59	1.14686	0.57	1.2675	0.56
							2.10474	0.62	1.51216	0.54	2.99295	0.73
							1.72745	0.64	2.24105	0.71	2.25013	0.64
							2.04332	0.54	2.38426	0.78	2.09224	0.67
							2.81997	0.67	1.83907	0.71	2.2654	0.69
							1.82603	0.61	1.42095	0.59	2.19722	0.63
							2.40289	0.74	2.86534	0.71	2.81771	0.75
							2.09716	0.72	2.32475	0.68	2.49954	0.78
							2.99628	0.63	1.83647	0.69	1.88518	0.62
							3.57049	0.66	1.97355	0.58	1.63758	0.74
							1.78368	0.53	3.18286	0.79	1.36163	0.67
							2.73396	0.61	1.90958	0.65	1.41568	0.56
							2.18638	0.62	2.18127	0.71	1.53528	0.66
							1.90206	0.57	2.08574	0.69	1.18649	0.65
							2.46375	0.6	1.50371	0.6	1.55236	0.73
							3.87298	0.7	2.70173	0.74	1.84163	0.71
							2.46762	0.67	2.23179	0.72	1.72916	0.69
							3.05783	0.7	3.37658	0.76	1.85808	0.65
							2.76177	0.57	1.91375	0.68	1.60125	0.58
							2.51682	0.67	2.79216	0.68	1.83501	0.7
							3.13598	0.64	1.88355	0.65	2.14679	0.74
							2.02138	0.65	2.03473	0.66	2.57154	0.66
							1.75398	0.64	1.26315	0.65	1.94032	0.67
							2.32132	0.66	1.31986	0.62	1.71502	0.65
							2.36347	0.69	0.977453	0.63	3.01389	0.69
							2.56508	0.64	2.42203	0.68	1.96525	0.76
							2.43384	0.63	2.14892	0.6	1.62514	0.55
							3.028	0.64	1.42878	0.69	1.3069	0.63
							2.75658	0.67	1.64916	0.68	1.3911	0.6
							2.49713	0.67	1.79614	0.62	0.968069	0.58
							1.5111	0.64	1.34378	0.66	1.46635	0.65
							3.23348	0.63	1.70891	0.63	1.67553	0.7
							1.95001	0.58	1.39494	0.69	2.89931	0.79
							2.29163	0.61	1.73847	0.55	2.01821	0.72
							2.96046	0.69	1.57811	0.67	1.476	0.63
							1.84943	0.63	1.47915	0.54	1.40705	0.59
							3.55081	0.67	1.27194	0.5	1.83943	0.67
							3.31278	0.67	1.16614	0.52	1.56926	0.72
							2.15336	0.64	2.33022	0.7	1.85917	0.63
							1.81817	0.71	0.967629	0.49	2.52216	0.74
							2.32269	0.72	2.62763	0.69	1.5366	0.61
							2.08803	0.63	2.06039	0.61	2.01821	0.64
							2.10777	0.61	2.16442	0.69	1.59744	0.7
							2.43122	0.7	2.0402	0.64	1.22187	0.61
							2.10474	0.74	1.15378	0.67	2.31413	0.73
							2.20017	0.66	2.18201	0.65	1.58981	0.66
							1.9369	0.67	1.65783	0.61	1.64129	0.71
							2.52692	0.65	1.31986	0.6	1.85262	0.72
							2.25592	0.71	2.37958	0.73	2.0796	0.76
							2.66554	0.66	1.69206	0.7	1.35865	0.7
							1.97597	0.74	2.65836	0.68	0.923018	0.54
							2.4933	0.68	2.7176	0.75	1.85808	0.6
							1.85029	0.61	1.69206	0.73	1.8884	0.71
							2.14372	0.68	2.17176	0.75	1.33758	0.71
							2.85476	0.68	1.36494	0.69	1.16927	0.7
							3.02274	0.7	1.34496	0.63	1.64622	0.71
							2.21891	0.77	1.45637	0.59	2.21927	0.71
							2.58178	0.69	1.59318	0.64	2.19722	0.67
							3.22313	0.67	1.82079	0.65	1.27865	0.62
							2.51745	0.73	1.63657	0.61	0.89172	0.53
							2.38092	0.61	2.55388	0.64	1.32692	0.66
							2.7933	0.67	2.14372	0.58	0.968069	0.59
							2.40488	0.71	2.91493	0.68	3.51417	0.85
							2.3702	0.72	2.19147	0.67	2.02022	0.7
							3.22905	0.65	1.68357	0.72	1.46497	0.72
							3.50523	0.7	2.45209	0.74	1.89805	0.69
							2.75253	0.65	2.14521	0.65	1.02901	0.62
							1.88862	0.59	2.24034	0.67	1.03882	0.6
							3.06978	0.69	1.56698	0.74	1.06581	0.53
							2.19147	0.7	3.26875	0.8	1.29285	0.6
							1.99042	0.63	2.26085	0.84	1.77088	0.7
							2.78931	0.7	2.36077	0.71	1.08093	0.61
							3.16781	0.69	1.55473	0.66	1.43418	0.64
							3.12326	0.68	1.88524	0.7	2.66833	0.77
							2.04877	0.66	2.25945	0.62	2.40272	0.76
							3.22362	0.66	2.13926	0.66	2.60758	0.73
							2.8007	0.66	2.5263	0.68	2.1926	0.73
							2.9712	0.74	2.30756	0.7	1.77432	0.72
							2.82336	0.75	2.30411	0.71	1.87222	0.69
							3.3046	0.76	2.44884	0.66	1.6888	0.71
							2.62824	0.71	2.2728	0.64	1.86353	0.67
							2.1922	0.7	2.44363	0.72	2.49711	0.76
							2.33364	0.63	3.14865	0.66	1.58597	0.62
							2.68221	0.64	1.94592	0.7	2.6169	0.76
							2.17323	0.68	2.51366	0.76	3.16939	0.82
							1.80233	0.63	2.35267	0.68	2.06196	0.78
							1.59518	0.62	2.44494	0.66	1.97041	0.59
							1.50688	0.58	2.29719	0.68	1.99598	0.66
							1.74396	0.68	2.33568	0.67	2.8105	0.77
							2.81941	0.65	1.89619	0.6	1.90658	0.74
							1.79968	0.7	2.22679	0.64	1.64868	0.71
							1.68073	0.65	2.59777	0.71	1.69599	0.59
							1.52892	0.6	2.70586	0.65	1.21521	0.62
							1.46835	0.62	1.13007	0.53	1.44686	0.66
							3.65381	0.69	1.38578	0.61	1.56667	0.63
							2.68459	0.63	1.9808	0.62	1.57571	0.61
							4.54349	0.73	2.12956	0.69	2.07374	0.64
							3.3968	0.65	2.5307	0.67	1.64129	0.64
							3.4664	0.66	2.25168	0.74	2.00814	0.62
							4.1947	0.74	2.82392	0.69	2.02824	0.71
							3.21224	0.71	2.51998	0.67	1.55497	0.61
							3.03693	0.67	1.57205	0.64	1.08467	0.58
							3.55843	0.71	1.98481	0.66	2.01419	0.71
							3.66208	0.69	2.32064	0.64	1.58981	0.68
							3	0.69	2.53259	0.67	1.82726	0.65
							2.99575	0.65	1.80851	0.71	2.12781	0.69
							1.8269	0.51	1.80586	0.63	1.57055	0.73
							4.02658	0.68	2.88031	0.73	1.14827	0.56
							3.0453	0.76	3.12224	0.7	1.85808	0.64
							1.77473	0.58	1.89451	0.69	2.00409	0.7
							2.2721	0.54	2.24034	0.69	1.5445	0.64
							3.22164	0.71	2.15779	0.67	2.82992	0.73
							2.88583	0.74	1.22214	0.54	2.09708	0.7
							2.44298	0.7	1.8623	0.67	1.42425	0.65
							2.43841	0.72	2.2742	0.64	2.33246	0.68
							2.28677	0.66	2.1318	0.7	1.24815	0.56
							3.50477	0.65	1.65591	0.66	1.29442	0.68
							1.99522	0.59	1.1524	0.53	1.10505	0.61
							2.68696	0.57	1.80498	0.63	1.20515	0.64
							3.51657	0.7	1.55268	0.6	1.24163	0.61
							1.97919	0.57	1.58315	0.66	1.08654	0.64
							3.29736	0.62	2.16221	0.67	2.93961	0.86
							2.42466	0.5	2.00953	0.57	2.58178	0.83
							1.66263	0.48	1.77024	0.64	2.28146	0.73
							2.01032	0.77	1.22214	0.54	3.29799	0.79
							1.67693	0.59	1.18778	0.54	2.57785	0.75
							1.11447	0.4	1.91624	0.65	2.48734	0.77
							1.57002	0.45	1.86486	0.69	2.72177	0.73
							2.07426	0.63	1.60215	0.73	2.94719	0.88
							2.7933	0.73	1.64723	0.72	2.78803	0.82
							3.90574	0.78	2.33091	0.75	2.46275	0.74
							3.11203	0.63	2.68281	0.7	3.16298	0.88
							2.6727	0.58	2.5719	0.73	2.39002	0.77
							2.30342	0.6	1.99522	0.67	2.92162	0.81
							4.22986	0.77	3.07238	0.73	1.71384	0.71
							3.71475	0.68	2.29303	0.72	1.75709	0.7
							2.22106	0.52	2.33432	0.67	1.94659	0.72
							2.18492	0.66	2.60512	0.71	2.11634	0.79
							3.62405	0.67	2.0127	0.71	1.64745	0.72
							2.67627	0.61	1.93772	0.71	1.47738	0.67
							3.84492	0.73	1.67218	0.66	1.63013	0.72
							2.68399	0.56	1.48453	0.68	2.11058	0.65
							2.70703	0.52	1.89199	0.68	1.92984	0.71
							2.79102	0.69	2.97441	0.74	2.06688	0.8
							2.49458	0.5	2.28398	0.73	3.38839	0.74
							2.3628	0.55	2.20162	0.75	1.59236	0.75
							2.87089	0.54	2.17396	0.73	1.40127	0.69
							2.93616	0.6	2.43711	0.75	1.48968	0.76
							1.36377	0.4	1.46074	0.66	1.70196	0.73
							1.99122	0.59	1.02516	0.59	1.88087	0.67
							2.34045	0.58	1.25048	0.54	2.11921	0.78
							1.68829	0.61	1.40177	0.68	1.74085	0.72
							1.78992	0.72	2.62642	0.66	1.42993	0.67
							1.74487	0.54	2.92801	0.77	1.43842	0.67
							1.75125	0.61	2.18638	0.71	1.60505	0.71
							2.59348	0.71	2.67984	0.77	1.48968	0.68
							2.80922	0.58	1.47592	0.61	1.59998	0.73
							2.88804	0.7			1.76859	0.7
							2.98243	0.6			2.67667	0.79
							2.74674	0.75			2.75804	0.75
							2.03786	0.63			3.0058	0.82
											2.76539	0.81
							3.64421	0.63			2.6362	0.83
							2.71408	0.67			2.92231	0.75
							2.66075	0.64			2.63081	0.64
							1.79081	0.5			1.9776	0.83
							1.96303	0.59			2.46851	0.68
							1.99042	0.49			2.25913	0.76
							1.88355	0.64			1.96319	0.74
							2.59348	0.71			1.87655	0.64
							3.80287	0.65			2.02524	0.74
							3.76372	0.62			2.16748	0.64
							2.5719	0.75			1.76744	0.71
							2.54326	0.69			1.61135	0.69
							2.2146	0.47			1.79025	0.71
							1.41309	0.5			1.99496	0.69
							2.0206	0.67			1.73033	0.64
							1.71077	0.54			1.13404	0.5
							1.59617	0.69			2.35755	0.67
							2.11078	0.79			0.953288	0.64
							2.32543	0.47			1.31463	0.65
							1.85115	0.39			1.36609	0.61
							1.25809	0.61			1.92984	0.7
							2.06657	0.66			1.31	0.62
							1.76844	0.58			1.42851	0.62
							1.99122	0.76			2.42958	0.82
							1.78011	0.54			1.44686	0.58
							2.33022	0.71			2.26182	0.81
							1.45528	0.48			2.62773	0.84
							2.51239	0.68			1.37349	0.78
							2.99947	0.67			1.85371	0.81
							2.2714	0.63			1.87114	0.63
							2.10247	0.72			2.18612	0.68
							2.45144	0.59			1.43701	0.65
							2.15188	0.61			1.39983	0.65
											2.10191	0.78
											1.36163	0.73
											1.90338	0.69
											1.71738	0.67
											1.39402	0.73
											2.8435	0.77
											1.94137	0.65
											1.1465	0.59
											2.46028	0.79
											2.35324	0.82
											1.20683	0.7
											2.76319	0.81
											1.86897	0.74
											1.63261	0.7
											1.82281	0.71
											1.15003	0.62
											2.35152	0.74
											1.62139	0.63
											1.54975	0.62
											1.52601	0.68
											2.13542	0.8
											2.25643	0.85
											1.56797	0.66
											1.68158	0.71
											2.60758	0.85
											2.804	0.8
											2.13257	0.77
											2.42624	0.8
											2.22292	0.72
											1.08654	0.59
											1.28182	0.64
											1.70672	0.64
											2.97187	0.8
											1.12145	0.6
											2.02323	0.6
											1.44124	0.64
											1.55628	0.66
											2.18333	0.69
											1.83943	0.71
											2.08738	0.78
											1.22187	0.67
											0.999006	0.53
											1.33454	0.62
											1.55758	0.71
											2.54936	0.73
											1.63634	0.68
											1.58341	0.71
											1.01111	0.63
											2.40103	0.72
											2.36013	0.8
											2.21378	0.82
											2.94513	0.79
											2.03523	0.8
											2.51894	0.7
											2.57627	0.77
											2.99092	0.79
											2.29565	0.72
											2.1581	0.69
											1.88518	0.68
											2.34893	0.8
											1.78002	0.61
											2.61767	0.67
											1.92563	0.61
											2.41367	0.65
											1.17619	0.54
											2.81266	0.72
											2.31325	0.75
											1.4214	0.62
											1.62888	0.72
											1.57957	0.64
											1.11237	0.72
											1.71028	0.64
											1.45942	0.59
											1.78798	0.68
											2.34979	0.65
											4.11013	0.81
											1.65605	0.72
											2.05408	0.69
											1.37792	0.64
											1.44545	0.68
											1.88733	0.64
											1.47325	0.62
											1.5949	0.67
											1.9087	0.69
											3.47936	0.86
											1.69599	0.75
											1.25463	0.7
											1.73735	0.67
											1.50189	0.61
											2.14301	0.69
											2.78658	0.77
											1.94763	0.72
											1.28182	0.65

[truncated: 5 more sheets: Supplementary Fig. 5b, Supplementary Fig. 8b, Supplementary Fig8. d, Supplementary Fig. 9b, Sheet1]
